# Supplementary material for: Educational attainment and mental health outcomes: A within-sibship Mendelian randomization study
Source: Psychol Med. 2025 Sep 26;55:e282. doi: 10.1017/S0033291725101736 (PMC12527539; doi:10.1017/S0033291725101736)
Supplement: Vinueza Veloz et al. supplementary material [file S0033291725101736sup001.zip]

Archive with 4 entries (4 files):
- eTables_01072025.doc
- eMethods_23042025.odt
- eTable4_01072025.xlsx
- eTable8_01072025.xlsx
