# Supplementary material for: Educational attainment and mental health outcomes: A within-sibship Mendelian randomization study
Source: Psychol Med. 2025 Sep 26;55:e282. doi: 10.1017/S0033291725101736 (PMC12527539; doi:10.1017/S0033291725101736)
Supplement: Vinueza Veloz et al. supplementary material [file S0033291725101736sup001.zip › eTable4_01072025.xlsx]

## Sheet: HUNT
	SNP
1	rs12089815
2	rs9787076
3	rs3747631
4	rs11581447
5	rs2275154
6	rs917294
7	rs2901785
8	rs56409354
9	rs12069733
10	rs11576565
11	rs14184
12	rs10874759
13	rs4378243
14	rs7522356
15	rs2050256
16	rs1329125
17	rs12126231
18	rs2764684
19	rs12128772
20	rs71658797
21	rs12124493
22	rs1058790
23	rs1738050
24	rs2364543
25	rs10745307
26	rs10927053
27	rs4142949
28	rs590013
29	rs2618039
30	rs12131823
31	rs77584294
32	rs12133735
33	rs11209771
34	rs6681024
35	rs10920254
36	rs863006
37	rs6659216
38	rs663234
39	rs10788951
40	rs3108680
41	rs59123361
42	rs6689362
43	rs1392816
44	rs2063569
45	rs12743874
46	rs23766
47	rs35375125
48	rs2017850
49	rs12746551
50	rs1527683
51	rs35041900
52	rs1171150
53	rs3121984
54	rs78365243
55	rs12134760
56	rs628720
57	rs1539414
58	rs321250
59	rs112780312
60	rs73002120
61	rs515513
62	rs58859557
63	rs58130172
64	rs546481
65	rs12085418
66	rs11208757
67	rs6698015
68	rs4650228
69	rs10465817
70	rs145155829
71	rs78116078
72	rs12120654
73	rs17426562
74	rs1193240
75	rs7549469
76	rs12045428
77	rs6684189
78	rs1337731
79	rs6704241
80	rs72695265
81	rs149274654
82	rs2710873
83	rs72667460
84	rs143095689
85	rs12127928
86	rs72657787
87	rs1418004
88	rs1380669
89	rs2097532
90	rs565960
91	rs4652548
92	rs2212940
93	rs2999158
94	rs6425839
95	rs16854920
96	rs7544544
97	rs7515450
98	rs1884368
99	rs11209894
100	rs12064553
101	rs1338721
102	rs137858393
103	rs35912643
104	rs537342
105	rs10863816
106	rs1934619
107	rs11589723
108	rs72720394
109	rs10914136
110	rs4846724
111	rs4272628
112	rs489408
113	rs28568334
114	rs2473351
115	rs75854315
116	rs12065238
117	rs61768375
118	rs12071311
119	rs7523793
120	rs10157166
121	rs6661183
122	rs72719197
123	rs12142570
124	rs9426674
125	rs6587843
126	rs13376365
127	rs11122148
128	rs785490
129	rs514092
130	rs35742190
131	rs12722889
132	rs674962
133	rs1290505
134	rs7546304
135	rs7412683
136	rs6428152
137	rs1843815
138	rs4391653
139	rs4654441
140	rs10911678
141	rs10910949
142	rs587021
143	rs3817923
144	rs12034740
145	rs6680315
146	rs55972083
147	rs12028526
148	rs10913420
149	rs12569163
150	rs28438078
151	rs7531138
152	rs4656013
153	rs10922326
154	rs2498018
155	rs1858552
156	rs4390219
157	rs11578181
158	rs10732635
159	rs6428586
160	rs17184588
161	rs591540
162	rs9427388
163	rs11576614
164	rs12028229
165	rs6697033
166	rs11590325
167	rs2742690
168	rs1168114
169	rs7520927
170	rs76596316
171	rs61817931
172	rs10858051
173	rs7537039
174	rs80352808
175	rs1278537
176	rs6689263
177	rs17378539
178	rs213014
179	rs9804142
180	rs74128334
181	rs1998846
182	rs61822065
183	rs11264531
184	rs76799289
185	rs10921229
186	rs1289861
187	rs114704918
188	rs2063037
189	rs72635790
190	rs1414392
191	rs211694
192	rs2841425
193	rs67857806
194	rs78094866
195	rs785278
196	rs10753906
197	rs12562745
198	rs2935212
199	rs6669004
200	rs2490392
201	rs80159981
202	rs12047108
203	rs234644
204	rs138850618
205	rs11163064
206	rs3911295
207	rs75352055
208	rs72670235
209	rs12144850
210	rs4845604
211	rs4951645
212	rs2124033
213	rs10800641
214	rs10916679
215	rs485035
216	rs74677340
217	rs11184996
218	rs12071705
219	rs75445469
220	rs72683987
221	rs9729347
222	rs12078410
223	rs28415206
224	rs72713578
225	rs35280154
226	rs12117137
227	rs11184849
228	rs34805686
229	rs533123
230	rs28714464
231	rs80216782
232	rs517052
233	rs1470516
234	rs2815312
235	rs74844193
236	rs565522
237	rs10900534
238	rs10920336
239	rs72725852
240	rs4971091
241	rs785113
242	rs77232327
243	rs7543410
244	rs115923460
245	rs28536514
246	rs7517857
247	rs190737
248	rs35039660
249	rs9663072
250	rs6693597
251	rs6700683
252	rs114623137
253	rs111989996
254	rs6692379
255	rs11583404
256	rs1725373
257	rs1759684
258	rs621996
259	rs17486657
260	rs55969652
261	rs3738030
262	rs1536155
263	rs10916738
264	rs2297674
265	rs12142143
266	rs2289240
267	rs80315050
268	rs1815612
269	rs60433601
270	rs503558
271	rs16844417
272	rs374827
273	rs10737305
274	rs1023038
275	rs78538536
276	rs61768457
277	rs557810
278	rs10889961
279	rs2050846
280	rs6425308
281	rs116173579
282	rs115819330
283	rs7556065
284	rs79587027
285	rs280898
286	rs55866250
287	rs79157526
288	rs143084201
289	rs1341784
290	rs633051
291	rs9429225
292	rs35938849
293	rs78370568
294	rs116750901
295	rs12134665
296	rs174434
297	rs7556635
298	rs7543481
299	rs1857508
300	rs12038928
301	rs114221183
302	rs78019964
303	rs116068530
304	rs3117045
305	rs12071309
306	rs11209351
307	rs115420676
308	rs4351620
309	rs3131726
310	rs12747808
311	rs61770290
312	rs4583487
313	rs1455350
314	rs2884364
315	rs12464505
316	rs6704768
317	rs76076331
318	rs11688767
319	rs72819174
320	rs10189857
321	rs7603132
322	rs9789595
323	rs13010288
324	rs4850810
325	rs62140599
326	rs62172117
327	rs35088367
328	rs2570492
329	rs71541912
330	rs7570799
331	rs17049712
332	rs3731769
333	rs28396876
334	rs10496091
335	rs55897719
336	rs67040074
337	rs3098650
338	rs2309723
339	rs12468040
340	rs72890842
341	rs1483148
342	rs12617656
343	rs6713695
344	rs68140214
345	rs72813988
346	rs997467
347	rs13392115
348	rs1464297
349	rs1517480
350	rs7601892
351	rs17742342
352	rs11690035
353	rs10496632
354	rs12613500
355	rs71411521
356	rs359233
357	rs6711399
358	rs57761252
359	rs786244
360	rs7559005
361	rs34189321
362	rs10193498
363	rs72915557
364	rs13429686
365	rs2264021
366	rs4358081
367	rs6715321
368	rs2916490
369	rs1921608
370	rs72993796
371	rs17400325
372	rs6747129
373	rs72976737
374	rs12692779
375	rs116295561
376	rs778342
377	rs6738860
378	rs62137021
379	rs10929474
380	rs34591327
381	rs2371001
382	rs10180845
383	rs1079815
384	rs13395080
385	rs1851013
386	rs1094181
387	rs75313851
388	rs145979116
389	rs2250660
390	rs17038608
391	rs2195086
392	rs7580777
393	rs113746525
394	rs72779695
395	rs1447200
396	rs111915841
397	rs77702819
398	rs6432626
399	rs34885384
400	rs10928190
401	rs11681287
402	rs4663617
403	rs2970991
404	rs115438240
405	rs34397560
406	rs6717900
407	rs1527878
408	rs79073127
409	rs12692596
410	rs12713018
411	rs1004787
412	rs141874683
413	rs4851263
414	rs2919151
415	rs67654519
416	rs7571708
417	rs34045986
418	rs17266097
419	rs13021827
420	rs11690172
421	rs34967558
422	rs1427298
423	rs4667489
424	rs1647267
425	rs11886336
426	rs3811038
427	rs2303907
428	rs4851317
429	rs72906124
430	rs62142894
431	rs1971218
432	rs62199988
433	rs1480582
434	rs13026625
435	rs7600039
436	rs62189004
437	rs7597126
438	rs58101352
439	rs6731373
440	rs112611766
441	rs5024499
442	rs6743032
443	rs12694681
444	rs4850954
445	rs10202640
446	rs28607949
447	rs2665668
448	rs268134
449	rs305191
450	rs1430047
451	rs1820986
452	rs73989464
453	rs55901919
454	rs111258777
455	rs139872934
456	rs10204322
457	rs573834
458	rs62179650
459	rs1519799
460	rs6737433
461	rs10445864
462	rs71421657
463	rs2931203
464	rs10204051
465	rs838041
466	rs138723848
467	rs259812
468	rs2204506
469	rs13030436
470	rs78873173
471	rs62156740
472	rs13389012
473	rs10180485
474	rs9749921
475	rs1430143
476	rs6757087
477	rs2459338
478	rs9753040
479	rs58996896
480	rs2676507
481	rs66770912
482	rs7578247
483	rs7563343
484	rs4675248
485	rs10754918
486	rs17212552
487	rs7598465
488	rs13015323
489	rs79997166
490	rs6547396
491	rs2582974
492	rs62183418
493	rs67374027
494	rs111357343
495	rs76157199
496	rs6717332
497	rs10184275
498	rs4662382
499	rs76370448
500	rs74694981
501	rs355579
502	rs17675734
503	rs11891018
504	rs2177083
505	rs11686212
506	rs163523
507	rs13009915
508	rs10167909
509	rs1372086
510	rs184292567
511	rs73009622
512	rs79766835
513	rs13008966
514	rs13001925
515	rs7598185
516	rs72843198
517	rs2192694
518	rs116506968
519	rs34034658
520	rs4147707
521	rs7560633
522	rs707064
523	rs76010712
524	rs72883341
525	rs72838256
526	rs6545559
527	rs2222760
528	rs10200498
529	rs4664980
530	rs4848732
531	rs17666845
532	rs75810494
533	rs67829508
534	rs232042
535	rs13025467
536	rs11897647
537	rs75931210
538	rs75740317
539	rs2969584
540	rs62166785
541	rs7601784
542	rs7585653
543	rs116547571
544	rs10206079
545	rs77311515
546	rs4616497
547	rs11899423
548	rs6740731
549	rs3099082
550	rs76493593
551	rs11681881
552	rs1522927
553	rs10190799
554	rs7587055
555	rs111999549
556	rs10183564
557	rs2271593
558	rs36116433
559	rs78842400
560	rs4662573
561	rs6721505
562	rs774515
563	rs80165520
564	rs7566356
565	rs192230289
566	rs115865249
567	rs2901066
568	rs2342525
569	rs17288217
570	rs2192692
571	rs2176263
572	rs75903460
573	rs1506536
574	rs4668897
575	rs6758898
576	rs2354979
577	rs7602601
578	rs719645
579	rs72770059
580	rs7589741
581	rs17222172
582	rs6710557
583	rs72899101
584	rs75834196
585	rs60068013
586	rs6542543
587	rs72933754
588	rs298288
589	rs11681040
590	rs1800936
591	rs35087630
592	rs11690494
593	rs9653289
594	rs62181533
595	rs1817747
596	rs13382311
597	rs56317140
598	rs1344594
599	rs7569706
600	rs3768992
601	rs7565063
602	rs2160317
603	rs6544449
604	rs10206657
605	rs2381575
606	rs10205363
607	rs35111947
608	rs707084
609	rs1585272
610	rs3770772
611	rs55817320
612	rs4671934
613	rs75242975
614	rs12614827
615	rs728943
616	rs75613846
617	rs1263671
618	rs11690621
619	rs1861499
620	rs72938351
621	rs6706197
622	rs7593817
623	rs111341725
624	rs7422004
625	rs114340522
626	rs77593562
627	rs314910
628	rs6730216
629	rs2553041
630	rs17365719
631	rs725822
632	rs1521754
633	rs11898641
634	rs113831544
635	rs147873370
636	rs10177230
637	rs4470366
638	rs13030015
639	rs9287526
640	rs17812637
641	rs73969295
642	rs11677652
643	rs3768923
644	rs12615721
645	rs1861109
646	rs79747966
647	rs58100125
648	rs1217437
649	rs113179456
650	rs6717169
651	rs374722
652	rs1226950
653	rs77397926
654	rs11884242
655	rs12692542
656	rs1429370
657	rs6547148
658	rs4544378
659	rs139472275
660	rs12473320
661	rs2675049
662	rs115318849
663	rs7584255
664	rs80111165
665	rs6748621
666	rs115828262
667	rs111444533
668	rs4663416
669	rs2216009
670	rs73006987
671	rs3900166
672	rs34417622
673	rs72879788
674	rs116199888
675	rs7598129
676	rs263771
677	rs34855181
678	rs55719303
679	rs34943464
680	rs13026866
681	rs73055568
682	rs141627035
683	rs11884297
684	rs72816393
685	rs1190413
686	rs62194510
687	rs12987269
688	rs57463591
689	rs669952
690	rs6728111
691	rs9309192
692	rs2118204
693	rs2911653
694	rs4972778
695	rs17480064
696	rs16855816
697	rs115164411
698	rs61265411
699	rs3112178
700	rs12473986
701	rs11898813
702	rs13017699
703	rs6741676
704	rs6758504
705	rs11125653
706	rs2194492
707	rs12992717
708	rs12470285
709	rs4662909
710	rs16823799
711	rs111646742
712	rs60291849
713	rs146295823
714	rs2190368
715	rs4233974
716	rs76085107
717	rs13413752
718	rs62180064
719	rs6723810
720	rs6756935
721	rs10192119
722	rs6755567
723	rs799809
724	rs150016765
725	rs34197935
726	rs76506182
727	rs4667878
728	rs62151048
729	rs115330285
730	rs79067665
731	rs820008
732	rs9789718
733	rs12469557
734	rs7578633
735	rs940052
736	rs3811640
737	rs10186870
738	rs16864081
739	rs79303419
740	rs11895312
741	rs114800204
742	rs13403620
743	rs4306690
744	rs3731930
745	rs13422459
746	rs12996631
747	rs17505611
748	rs7564938
749	rs11692364
750	rs13030077
751	rs16844724
752	rs79299044
753	rs141896644
754	rs62171204
755	rs2098526
756	rs41322948
757	rs62180506
758	rs28687
759	rs1850634
760	rs12466690
761	rs2706762
762	rs10173182
763	rs7557745
764	rs10208819
765	rs17184889
766	rs10182982
767	rs1562706
768	rs113487918
769	rs79827548
770	rs3910664
771	rs115282909
772	rs72891853
773	rs151272167
774	rs6722777
775	rs35481245
776	rs11679792
777	rs10193515
778	rs689545
779	rs79766583
780	rs13019103
781	rs9837520
782	rs2624841
783	rs35761247
784	rs62244884
785	rs73141547
786	rs79581555
787	rs62260764
788	rs80026423
789	rs62262312
790	rs6782698
791	rs35124980
792	rs7632819
793	rs3731507
794	rs1464018
795	rs7652260
796	rs6794114
797	rs55975662
798	rs872602
799	rs73117392
800	rs77580539
801	rs1564760
802	rs12637456
803	rs7430651
804	rs705240
805	rs3895736
806	rs9985296
807	rs5021426
808	rs73050239
809	rs7650602
810	rs34743418
811	rs7431531
812	rs7635063
813	rs748832
814	rs62256287
815	rs586829
816	rs902712
817	rs115669815
818	rs62247449
819	rs4856570
820	rs905993
821	rs2668196
822	rs9859719
823	rs57319644
824	rs7628120
825	rs62257211
826	rs17835368
827	rs77554090
828	rs1949197
829	rs114850916
830	rs10865834
831	rs4894651
832	rs73210523
833	rs6445633
834	rs113919848
835	rs4685405
836	rs2172122
837	rs981949
838	rs60307735
839	rs12494424
840	rs1144127
841	rs2718772
842	rs6808671
843	rs2633723
844	rs9827101
845	rs7640269
846	rs13073489
847	rs9682904
848	rs11130296
849	rs4859144
850	rs4678463
851	rs7628995
852	rs6549670
853	rs13060816
854	rs6549016
855	rs2269506
856	rs1351665
857	rs16837395
858	rs1452082
859	rs13061596
860	rs7634036
861	rs7645013
862	rs4261877
863	rs7641534
864	rs62238582
865	rs164938
866	rs4586770
867	rs17234990
868	rs75795256
869	rs13085461
870	rs444944
871	rs1039617
872	rs2669890
873	rs11709621
874	rs537065442
875	rs73055556
876	rs113389222
877	rs11925699
878	rs13065045
879	rs9809578
880	rs72625841
881	rs62241756
882	rs143756010
883	rs74453875
884	rs1867011
885	rs62232802
886	rs141367465
887	rs826374
888	rs28603130
889	rs61578424
890	rs2736752
891	rs853286
892	rs13078603
893	rs11715034
894	rs6772753
895	rs6795586
896	rs6801153
897	rs75564433
898	rs111656157
899	rs114371293
900	rs4493405
901	rs2639655
902	rs10510940
903	rs9857331
904	rs9871964
905	rs76829263
906	rs13076876
907	rs7614270
908	rs6766759
909	rs116656374
910	rs1492014
911	rs182308457
912	rs4358291
913	rs9869597
914	rs35452994
915	rs73039077
916	rs13077567
917	rs1470801
918	rs17241659
919	rs3913942
920	rs75782645
921	rs2555506
922	rs114602645
923	rs34822565
924	rs76412890
925	rs4367098
926	rs62267594
927	rs830622
928	rs6788064
929	rs2071387
930	rs4679353
931	rs4858241
932	rs73874322
933	rs9808993
934	rs139856048
935	rs1462852
936	rs1610268
937	rs62270934
938	rs147115690
939	rs1485272
940	rs382196
941	rs148752275
942	rs2336723
943	rs12487097
944	rs73101171
945	rs4685448
946	rs7626224
947	rs4680176
948	rs66667727
949	rs6772801
950	rs34533962
951	rs1109156
952	rs12634802
953	rs7612549
954	rs12496649
955	rs6786125
956	rs6779981
957	rs1353286
958	rs35792166
959	rs2035936
960	rs11915916
961	rs60743220
962	rs11706224
963	rs9823931
964	rs5396
965	rs112129485
966	rs9310653
967	rs9681368
968	rs2088913
969	rs34408666
970	rs4634051
971	rs12054166
972	rs9849462
973	rs9310565
974	rs9849808
975	rs17307574
976	rs73040431
977	rs12107377
978	rs1320163
979	rs375817346
980	rs1881975
981	rs74677779
982	rs191413135
983	rs73153727
984	rs66523149
985	rs2278758
986	rs12491849
987	rs7624892
988	rs67888396
989	rs4974300
990	rs9813034
991	rs138465058
992	rs34124911
993	rs9861585
994	rs73224985
995	rs9875943
996	rs17007397
997	rs112045867
998	rs483368
999	rs11919143
1000	rs6440854
1001	rs114871711
1002	rs2854394
1003	rs73040337
1004	rs1404549
1005	rs77928496
1006	rs17021464
1007	rs1610243
1008	rs6784009
1009	rs11708735
1010	rs56238233
1011	rs1492027
1012	rs267152
1013	rs483673
1014	rs114275883
1015	rs6767119
1016	rs12638960
1017	rs34620457
1018	rs4894674
1019	rs4450738
1020	rs1382693
1021	rs9817011
1022	rs13079474
1023	rs6773982
1024	rs4688370
1025	rs62251261
1026	rs6783675
1027	rs112512729
1028	rs76618617
1029	rs6439359
1030	rs1561743
1031	rs6809208
1032	rs4855037
1033	rs11714574
1034	rs9880138
1035	rs3913581
1036	rs4858191
1037	rs79257925
1038	rs11717211
1039	rs11128633
1040	rs9828648
1041	rs7650118
1042	rs62234664
1043	rs11926588
1044	rs62236046
1045	rs12632133
1046	rs712012
1047	rs1868502
1048	rs7653274
1049	rs1865880
1050	rs9844381
1051	rs2446077
1052	rs826217
1053	rs137926116
1054	rs35482904
1055	rs73027374
1056	rs116670538
1057	rs1165921
1058	rs11921658
1059	rs148512052
1060	rs276105
1061	rs4677087
1062	rs34659950
1063	rs13063991
1064	rs67691350
1065	rs376464337
1066	rs115003386
1067	rs62251572
1068	rs114179811
1069	rs80171880
1070	rs6802558
1071	rs62246014
1072	rs4331712
1073	rs609777
1074	rs77566578
1075	rs13135092
1076	rs12506222
1077	rs35319653
1078	rs3095075
1079	rs73208982
1080	rs4467547
1081	rs362307
1082	rs13140733
1083	rs7668960
1084	rs1452366
1085	rs960740
1086	rs7670522
1087	rs63303162
1088	rs78280128
1089	rs4691601
1090	rs1493159
1091	rs1904823
1092	rs933830
1093	rs7679853
1094	rs11733439
1095	rs11100308
1096	rs6852084
1097	rs2610990
1098	rs11737459
1099	rs36048136
1100	rs9764
1101	rs7677621
1102	rs13131350
1103	rs6534338
1104	rs17062133
1105	rs10016110
1106	rs1581168
1107	rs73195104
1108	rs11131601
1109	rs9884603
1110	rs10805248
1111	rs10014934
1112	rs62409395
1113	rs13133213
1114	rs1972863
1115	rs11724690
1116	rs2239736
1117	rs7698820
1118	rs1841023
1119	rs57957741
1120	rs6534704
1121	rs12507497
1122	rs114192810
1123	rs17361576
1124	rs66968950
1125	rs9291436
1126	rs170035
1127	rs1835388
1128	rs6815512
1129	rs2960296
1130	rs7657329
1131	rs10006551
1132	rs4449378
1133	rs62301644
1134	rs6535025
1135	rs6448740
1136	rs1648404
1137	rs1128956
1138	rs11731597
1139	rs4697062
1140	rs56188374
1141	rs231178
1142	rs9291467
1143	rs149285517
1144	rs7660231
1145	rs1387148
1146	rs13125074
1147	rs6533225
1148	rs7655988
1149	rs4621481
1150	rs1948897
1151	rs11734446
1152	rs13106702
1153	rs2631249
1154	rs2278474
1155	rs12646225
1156	rs17249745
1157	rs13130765
1158	rs1879753
1159	rs7680258
1160	rs2637609
1161	rs17062621
1162	rs13121486
1163	rs11942352
1164	rs34959417
1165	rs35581250
1166	rs7654288
1167	rs9993049
1168	rs6534293
1169	rs2726471
1170	rs17631311
1171	rs7437726
1172	rs1027407
1173	rs74455003
1174	rs13122283
1175	rs10488931
1176	rs13112269
1177	rs10002235
1178	rs6852196
1179	rs4864881
1180	rs28459462
1181	rs6824923
1182	rs12506701
1183	rs983473
1184	rs9992967
1185	rs78462816
1186	rs6839051
1187	rs13102450
1188	rs7687750
1189	rs77180386
1190	rs11941559
1191	rs75107766
1192	rs149550386
1193	rs28448822
1194	rs57440904
1195	rs3796432
1196	rs10033587
1197	rs13138842
1198	rs4865501
1199	rs11562848
1200	rs2055940
1201	rs28608599
1202	rs7681103
1203	rs231334
1204	rs6813653
1205	rs7655515
1206	rs4371620
1207	rs1505676
1208	rs7663065
1209	rs13147370
1210	rs13140513
1211	rs191569854
1212	rs7658615
1213	rs10018425
1214	rs56884508
1215	rs402490
1216	rs4860418
1217	rs4484264
1218	rs13140041
1219	rs724072
1220	rs16898036
1221	rs138759391
1222	rs1514572
1223	rs2313547
1224	rs75681403
1225	rs113731629
1226	rs2194890
1227	rs10155336
1228	rs7665498
1229	rs13434878
1230	rs13102416
1231	rs10032922
1232	rs9998726
1233	rs72697581
1234	rs28494514
1235	rs80133217
1236	rs2173108
1237	rs4859423
1238	rs35065151
1239	rs4414947
1240	rs149914551
1241	rs76522376
1242	rs10030552
1243	rs28627593
1244	rs56103251
1245	rs35761435
1246	rs2726818
1247	rs3106836
1248	rs16878083
1249	rs62327424
1250	rs4519786
1251	rs17034606
1252	rs10026104
1253	rs34959108
1254	rs716357
1255	rs9997032
1256	rs997076
1257	rs149389569
1258	rs62305818
1259	rs62286094
1260	rs34151737
1261	rs75144206
1262	rs1390072
1263	rs4975219
1264	rs41482647
1265	rs11937610
1266	rs12649053
1267	rs28469453
1268	rs11932176
1269	rs13104877
1270	rs61194013
1271	rs1435495
1272	rs1463555
1273	rs2702565
1274	rs79397771
1275	rs17697570
1276	rs9291546
1277	rs6534591
1278	rs7682230
1279	rs13120568
1280	rs143141266
1281	rs13122350
1282	rs7676220
1283	rs34454379
1284	rs11934532
1285	rs7439403
1286	rs144131356
1287	rs9993133
1288	rs961450
1289	rs73222573
1290	rs1388039
1291	rs62300090
1292	rs66972935
1293	rs7669193
1294	rs1585524
1295	rs28520307
1296	rs1865178
1297	rs4409028
1298	rs61160187
1299	rs34316
1300	rs75577466
1301	rs6414946
1302	rs171697
1303	rs114597052
1304	rs56194430
1305	rs27222
1306	rs329120
1307	rs2630767
1308	rs114468556
1309	rs3943933
1310	rs35733856
1311	rs2167763
1312	rs17503473
1313	rs42210
1314	rs10063055
1315	rs13159124
1316	rs17563464
1317	rs406413
1318	rs62379379
1319	rs1865407
1320	rs966221
1321	rs6450476
1322	rs2301015
1323	rs252991
1324	rs17669337
1325	rs16903468
1326	rs7716876
1327	rs2964252
1328	rs2441019
1329	rs113758614
1330	rs7736817
1331	rs1566779
1332	rs2939261
1333	rs13163062
1334	rs2561477
1335	rs79798166
1336	rs10040219
1337	rs251848
1338	rs60613433
1339	rs10514891
1340	rs6866245
1341	rs13155210
1342	rs72748123
1343	rs1121840
1344	rs72771860
1345	rs481998
1346	rs6864049
1347	rs67224963
1348	rs13161488
1349	rs1910005
1350	rs12516485
1351	rs60637254
1352	rs10214086
1353	rs35215630
1354	rs293009
1355	rs75641874
1356	rs7716190
1357	rs7715167
1358	rs12518468
1359	rs6452080
1360	rs1904132
1361	rs6867285
1362	rs79431768
1363	rs72771835
1364	rs2011074
1365	rs801563
1366	rs6880251
1367	rs795540
1368	rs6450460
1369	rs2607505
1370	rs72802661
1371	rs6580068
1372	rs72842507
1373	rs11746390
1374	rs72784111
1375	rs4279337
1376	rs55876360
1377	rs34410
1378	rs11748392
1379	rs74944275
1380	rs57408535
1381	rs17207277
1382	rs2546944
1383	rs7714719
1384	rs17330744
1385	rs17311988
1386	rs17463127
1387	rs10076155
1388	rs12516990
1389	rs6451704
1390	rs252947
1391	rs10074178
1392	rs10042222
1393	rs4867608
1394	rs891935
1395	rs10054614
1396	rs34604401
1397	rs903981
1398	rs32938
1399	rs59615734
1400	rs265981
1401	rs2003850
1402	rs567775
1403	rs938454
1404	rs13169187
1405	rs6883584
1406	rs72778512
1407	rs13175194
1408	rs287275
1409	rs57500891
1410	rs10050950
1411	rs831229
1412	rs11741850
1413	rs7704018
1414	rs116061257
1415	rs367084
1416	rs13164530
1417	rs78352674
1418	rs11953059
1419	rs11748120
1420	rs160706
1421	rs4552666
1422	rs66521413
1423	rs2434672
1424	rs12658400
1425	rs7721182
1426	rs2937834
1427	rs840850
1428	rs7729431
1429	rs35727422
1430	rs9326769
1431	rs10942058
1432	rs10055846
1433	rs33002
1434	rs72835052
1435	rs6898748
1436	rs6872619
1437	rs145836687
1438	rs13174179
1439	rs76583783
1440	rs2607347
1441	rs2084007
1442	rs35657180
1443	rs1289267
1444	rs17515793
1445	rs116590014
1446	rs3935792
1447	rs13158057
1448	rs12518098
1449	rs1903358
1450	rs7448571
1451	rs35783321
1452	rs7703179
1453	rs34627316
1454	rs4957837
1455	rs72771232
1456	rs145481578
1457	rs1490834
1458	rs1582890
1459	rs952062
1460	rs7709041
1461	rs17150492
1462	rs155943
1463	rs10053681
1464	rs61546403
1465	rs4869579
1466	rs468222
1467	rs72824321
1468	rs12515501
1469	rs1691017
1470	rs1862611
1471	rs28737363
1472	rs35170529
1473	rs2934510
1474	rs16890200
1475	rs6860867
1476	rs77694416
1477	rs10054805
1478	rs34010978
1479	rs26956
1480	rs503525
1481	rs295544
1482	rs62356962
1483	rs77301614
1484	rs7707006
1485	rs4997055
1486	rs12514257
1487	rs62367470
1488	rs79486828
1489	rs16903327
1490	rs10044403
1491	rs158839
1492	rs2431472
1493	rs62369456
1494	rs72798055
1495	rs3111049
1496	rs61274751
1497	rs6595530
1498	rs6868691
1499	rs12188092
1500	rs164700
1501	rs11741009
1502	rs31947
1503	rs4549506
1504	rs115246530
1505	rs71639287
1506	rs13155750
1507	rs7723508
1508	rs4373298
1509	rs67047765
1510	rs2291228
1511	rs3097862
1512	rs4705650
1513	rs2216598
1514	rs76370969
1515	rs62381625
1516	rs12655342
1517	rs62392801
1518	rs6877245
1519	rs294599
1520	rs17518213
1521	rs12517393
1522	rs140980867
1523	rs17486525
1524	rs358644
1525	rs56026882
1526	rs17236381
1527	rs16893451
1528	rs6863786
1529	rs67338857
1530	rs57123286
1531	rs6867541
1532	rs35032493
1533	rs226200
1534	rs35842568
1535	rs13361997
1536	rs16883014
1537	rs251828
1538	rs6596534
1539	rs1461224
1540	rs10064877
1541	rs35711462
1542	rs58544493
1543	rs9372734
1544	rs72829857
1545	rs12208753
1546	rs9461242
1547	rs9393415
1548	rs2295230
1549	rs7356921
1550	rs1267488
1551	rs9388490
1552	rs975303
1553	rs36142021
1554	rs9297016
1555	rs28381527
1556	rs9467804
1557	rs12055782
1558	rs6570660
1559	rs56081191
1560	rs117005905
1561	rs6569077
1562	rs9356034
1563	rs57349798
1564	rs6457796
1565	rs6929638
1566	rs9359939
1567	rs9373363
1568	rs11755241
1569	rs13212041
1570	rs60096640
1571	rs827951
1572	rs10456918
1573	rs28360512
1574	rs3800311
1575	rs9481398
1576	rs12524795
1577	rs4980376
1578	rs56215322
1579	rs117980795
1580	rs3817741
1581	rs79575945
1582	rs113801542
1583	rs560701
1584	rs9381086
1585	rs2504846
1586	rs210152
1587	rs112255786
1588	rs7449561
1589	rs34719425
1590	rs4142529
1591	rs6906818
1592	rs9491350
1593	rs1338263
1594	rs9477291
1595	rs7775100
1596	rs9321394
1597	rs9384761
1598	rs59903549
1599	rs9465509
1600	rs79556505
1601	rs17760286
1602	rs6907381
1603	rs3020326
1604	rs1408284
1605	rs12202891
1606	rs1935309
1607	rs9454264
1608	rs4869852
1609	rs852000
1610	rs7762296
1611	rs11757278
1612	rs11756638
1613	rs9400864
1614	rs9471333
1615	rs9320991
1616	rs9468199
1617	rs6926377
1618	rs2179403
1619	rs2451381
1620	rs7750668
1621	rs10499146
1622	rs6916517
1623	rs6911986
1624	rs3123344
1625	rs9356513
1626	rs12174903
1627	rs1889438
1628	rs3020410
1629	rs75915571
1630	rs11752345
1631	rs6909292
1632	rs351720
1633	rs1883322
1634	rs4709995
1635	rs1126472
1636	rs17812330
1637	rs113014817
1638	rs12201105
1639	rs6937736
1640	rs73552348
1641	rs9372526
1642	rs76727996
1643	rs9374194
1644	rs139097300
1645	rs3013170
1646	rs72951837
1647	rs9362387
1648	rs2653344
1649	rs12201073
1650	rs300145
1651	rs72990858
1652	rs11156027
1653	rs365114
1654	rs473900
1655	rs502506
1656	rs9459465
1657	rs4709383
1658	rs11154134
1659	rs1764020
1660	rs77462006
1661	rs17205908
1662	rs9367942
1663	rs10499014
1664	rs10943588
1665	rs2301465
1666	rs422247
1667	rs9362865
1668	rs1206133
1669	rs76631016
1670	rs11752015
1671	rs28767928
1672	rs73401231
1673	rs1201814
1674	rs4945872
1675	rs1407536
1676	rs6455854
1677	rs12523817
1678	rs197480
1679	rs28385630
1680	rs111962691
1681	rs6925960
1682	rs12213071
1683	rs10948447
1684	rs4714990
1685	rs1108512
1686	rs34725898
1687	rs11752914
1688	rs72885416
1689	rs179942
1690	rs72856150
1691	rs12209720
1692	rs17767951
1693	rs637096
1694	rs474210
1695	rs11755280
1696	rs7754547
1697	rs4074661
1698	rs7749979
1699	rs9342683
1700	rs526156
1701	rs2499738
1702	rs80322007
1703	rs13213319
1704	rs35769536
1705	rs79667528
1706	rs7754982
1707	rs62434865
1708	rs1003242
1709	rs577616874
1710	rs72850884
1711	rs9294420
1712	rs144241352
1713	rs115792144
1714	rs9375477
1715	rs4706938
1716	rs408889
1717	rs7774177
1718	rs853345
1719	rs149904061
1720	rs9496630
1721	rs4715244
1722	rs35553446
1723	rs802735
1724	rs6910380
1725	rs113805226
1726	rs2842621
1727	rs10946469
1728	rs73625120
1729	rs12206040
1730	rs11155288
1731	rs210608
1732	rs12200809
1733	rs77248137
1734	rs1536043
1735	rs1709065
1736	rs4479899
1737	rs9446446
1738	rs13214394
1739	rs113715924
1740	rs77980141
1741	rs9492436
1742	rs72834698
1743	rs9388304
1744	rs7452072
1745	rs1511473
1746	rs199011
1747	rs9375711
1748	rs1340661
1749	rs9490810
1750	rs2434396
1751	rs77351259
1752	rs3008032
1753	rs9383200
1754	rs847752
1755	rs9942452
1756	rs9349529
1757	rs6910662
1758	rs115288136
1759	rs118134876
1760	rs1043595
1761	rs11772232
1762	rs7788620
1763	rs12699131
1764	rs56016333
1765	rs6960056
1766	rs4588749
1767	rs4725065
1768	rs111493473
1769	rs1167796
1770	rs28588750
1771	rs7810903
1772	rs117070316
1773	rs4283969
1774	rs62439683
1775	rs10240905
1776	rs799443
1777	rs10278242
1778	rs6978112
1779	rs55633081
1780	rs4726070
1781	rs6466819
1782	rs6956283
1783	rs2141277
1784	rs4728354
1785	rs35271256
1786	rs10241183
1787	rs2031047
1788	rs12532008
1789	rs34559418
1790	rs844675
1791	rs989996
1792	rs6956241
1793	rs421154
1794	rs11982791
1795	rs73714120
1796	rs4731413
1797	rs1361975
1798	rs6466499
1799	rs806180
1800	rs1297621
1801	rs111362982
1802	rs12113634
1803	rs4440553
1804	rs10259526
1805	rs10230652
1806	rs7803932
1807	rs3757479
1808	rs6465603
1809	rs200701118
1810	rs1154780
1811	rs11767283
1812	rs62442809
1813	rs4724085
1814	rs76455914
1815	rs56173013
1816	rs2100249
1817	rs4272263
1818	rs13247375
1819	rs2283070
1820	rs2303929
1821	rs13246220
1822	rs7796089
1823	rs73185898
1824	rs7801226
1825	rs12538157
1826	rs4730020
1827	rs737902
1828	rs37903
1829	rs113003165
1830	rs1125854
1831	rs116925675
1832	rs13238939
1833	rs386207
1834	rs73047060
1835	rs568332442
1836	rs9640815
1837	rs7777843
1838	rs11772108
1839	rs1916976
1840	rs2237316
1841	rs4460271
1842	rs62442476
1843	rs12155345
1844	rs73389891
1845	rs139453187
1846	rs852388
1847	rs28807191
1848	rs28610468
1849	rs76395018
1850	rs79409011
1851	rs740886
1852	rs66488846
1853	rs35136321
1854	rs2362462
1855	rs6958592
1856	rs57524335
1857	rs73695675
1858	rs11505217
1859	rs13247102
1860	rs41741
1861	rs6946355
1862	rs141457432
1863	rs139244147
1864	rs12702698
1865	rs28799383
1866	rs17649841
1867	rs6950250
1868	rs11766968
1869	rs116973
1870	rs4731366
1871	rs189887274
1872	rs2396625
1873	rs2692473
1874	rs117624174
1875	rs1008516
1876	rs12534982
1877	rs13244634
1878	rs538249
1879	rs2240471
1880	rs62453453
1881	rs73087577
1882	rs2018586
1883	rs79503311
1884	rs12154239
1885	rs10215438
1886	rs6946362
1887	rs2158507
1888	rs12699612
1889	rs2529177
1890	rs258696
1891	rs1637492
1892	rs7785982
1893	rs2723461
1894	rs3111336
1895	rs2529221
1896	rs71529384
1897	rs2562733
1898	rs2643765
1899	rs2214631
1900	rs2538046
1901	rs143747834
1902	rs10441105
1903	rs2237429
1904	rs76335349
1905	rs2960270
1906	rs2237432
1907	rs17706089
1908	rs987000
1909	rs141503359
1910	rs1524442
1911	rs10256396
1912	rs11768912
1913	rs1706916
1914	rs10262862
1915	rs6953350
1916	rs73220261
1917	rs2021871
1918	rs113071160
1919	rs6963810
1920	rs10440955
1921	rs56354797
1922	rs150953251
1923	rs183782410
1924	rs185068134
1925	rs75208931
1926	rs17404787
1927	rs3731321
1928	rs6978797
1929	rs7806216
1930	rs11972612
1931	rs149352678
1932	rs10229695
1933	rs62482199
1934	rs12538332
1935	rs7777286
1936	rs76007632
1937	rs10279132
1938	rs4728096
1939	rs9639976
1940	rs976518
1941	rs1365355
1942	rs886765
1943	rs1860735
1944	rs4073785
1945	rs17664431
1946	rs10276706
1947	rs381356
1948	rs35878043
1949	rs7778411
1950	rs1008540
1951	rs2402019
1952	rs527908
1953	rs17138794
1954	rs117503301
1955	rs2192025
1956	rs62479497
1957	rs7780267
1958	rs6460090
1959	rs12706031
1960	rs6973183
1961	rs73154924
1962	rs9767816
1963	rs35445341
1964	rs62433165
1965	rs10278520
1966	rs11774212
1967	rs12234936
1968	rs2974337
1969	rs28451864
1970	rs12155540
1971	rs2304282
1972	rs11773992
1973	rs1866823
1974	rs4876775
1975	rs144336753
1976	rs13254311
1977	rs12676597
1978	rs11780633
1979	rs837080
1980	rs35567946
1981	rs2977467
1982	rs12679743
1983	rs746839
1984	rs17680712
1985	rs4872449
1986	rs11775108
1987	rs2430813
1988	rs72674843
1989	rs73219806
1990	rs2006853
1991	rs10481106
1992	rs7845971
1993	rs10111852
1994	rs13252156
1995	rs13278836
1996	rs72673939
1997	rs13281878
1998	rs16917562
1999	rs1980099
[truncated: 1,782 more rows]

## Sheet: UKB
	SNP
1	rs10157166
2	rs1023038
3	rs10465817
4	rs1058790
5	rs10732635
6	rs10737305
7	rs10745307
8	rs10753906
9	rs10788951
10	rs10800641
11	rs10858051
12	rs10863816
13	rs10874759
14	rs10889961
15	rs10900534
16	rs10910949
17	rs10911678
18	rs10913420
19	rs10914136
20	rs10916679
21	rs10920254
22	rs10920336
23	rs10921229
24	rs10922326
25	rs10927053
26	rs11122148
27	rs11163064
28	rs11184849
29	rs11184996
30	rs111989996
31	rs11208757
32	rs11209351
33	rs11209771
34	rs11209894
35	rs11264531
36	rs112780312
37	rs114590673
38	rs114623137
39	rs114704918
40	rs11576565
41	rs11576614
42	rs11578181
43	rs115802109
44	rs11581447
45	rs115819330
46	rs11583404
47	rs11589723
48	rs11590325
49	rs115923460
50	rs116068530
51	rs116173579
52	rs116750901
53	rs1168114
54	rs1171150
55	rs1193240
56	rs12028229
57	rs12028526
58	rs12034740
59	rs12038928
60	rs12045428
61	rs12047108
62	rs12064553
63	rs12065238
64	rs12069733
65	rs12071309
66	rs12071311
67	rs12071705
68	rs12078410
69	rs12085418
70	rs12089815
71	rs12117137
72	rs12120654
73	rs12124493
74	rs12126231
75	rs12127928
76	rs12128772
77	rs12131823
78	rs12133735
79	rs12134665
80	rs12134760
81	rs12142143
82	rs12142570
83	rs12144850
84	rs12562745
85	rs12569163
86	rs12722889
87	rs12743874
88	rs12746551
89	rs12747808
90	rs1278537
91	rs1289861
92	rs1290505
93	rs1329125
94	rs13376365
95	rs1337731
96	rs1338721
97	rs1341784
98	rs137858393
99	rs1380669
100	rs138850618
101	rs1392816
102	rs1414392
103	rs1418004
104	rs14184
105	rs143095689
106	rs1470516
107	rs1527683
108	rs1536155
109	rs1539414
110	rs16844417
111	rs16854920
112	rs17184588
113	rs1725373
114	rs17378539
115	rs1738050
116	rs17426562
117	rs174434
118	rs17486657
119	rs1759684
120	rs1815612
121	rs1843815
122	rs1857508
123	rs1858552
124	rs1884368
125	rs190737
126	rs1934619
127	rs1998846
128	rs2017850
129	rs2050256
130	rs2050846
131	rs2063037
132	rs2063569
133	rs2097532
134	rs211694
135	rs2124033
136	rs213014
137	rs2212940
138	rs2275154
139	rs2289240
140	rs2297674
141	rs234644
142	rs2364543
143	rs23766
144	rs2473351
145	rs2490392
146	rs2498018
147	rs2618039
148	rs2742690
149	rs2764684
150	rs280898
151	rs2815312
152	rs2841425
153	rs28415206
154	rs28438078
155	rs28568334
156	rs28714464
157	rs2901785
158	rs2935212
159	rs2999158
160	rs3108680
161	rs3117045
162	rs3121984
163	rs3131726
164	rs321250
165	rs34305371
166	rs34805686
167	rs35039660
168	rs35041900
169	rs35280154
170	rs35375125
171	rs35533335
172	rs35742190
173	rs35912643
174	rs35938849
175	rs3738030
176	rs3747631
177	rs374827
178	rs3817923
179	rs3911295
180	rs4142949
181	rs4272628
182	rs4351620
183	rs4378243
184	rs4390219
185	rs4391653
186	rs4650228
187	rs4652548
188	rs4654441
189	rs4656013
190	rs4845604
191	rs4846724
192	rs485035
193	rs489408
194	rs4951645
195	rs4971091
196	rs503558
197	rs514092
198	rs515513
199	rs517052
200	rs533123
201	rs537342
202	rs546481
203	rs557810
204	rs55969652
205	rs55972083
206	rs56409354
207	rs565522
208	rs565960
209	rs58130172
210	rs587021
211	rs58859557
212	rs590013
213	rs59123361
214	rs591540
215	rs60433601
216	rs61768375
217	rs61768457
218	rs61817931
219	rs61822065
220	rs621996
221	rs628720
222	rs633051
223	rs6425308
224	rs6425839
225	rs6428152
226	rs6428586
227	rs6587843
228	rs663234
229	rs6659216
230	rs6661183
231	rs6669004
232	rs6680315
233	rs6681024
234	rs6684189
235	rs6689263
236	rs6689362
237	rs6692379
238	rs6693597
239	rs6697033
240	rs6698015
241	rs6700683
242	rs6704241
243	rs674962
244	rs67857806
245	rs71658797
246	rs72635790
247	rs72657787
248	rs72667460
249	rs72670235
250	rs72683987
251	rs72695265
252	rs72713578
253	rs72719197
254	rs72720394
255	rs72725852
256	rs73002120
257	rs7412683
258	rs74128334
259	rs74677340
260	rs7515450
261	rs7517857
262	rs7520927
263	rs7522356
264	rs7523793
265	rs7531138
266	rs75352055
267	rs7537039
268	rs7543410
269	rs7543481
270	rs7544544
271	rs75445469
272	rs7546304
273	rs7549469
274	rs7556065
275	rs7556635
276	rs75854315
277	rs76596316
278	rs76799289
279	rs77232327
280	rs77584294
281	rs78019964
282	rs78094866
283	rs78116078
284	rs78365243
285	rs785113
286	rs785278
287	rs78538536
288	rs785490
289	rs79157526
290	rs79587027
291	rs80159981
292	rs80216782
293	rs80315050
294	rs80352808
295	rs863006
296	rs917294
297	rs9426674
298	rs9427388
299	rs9429225
300	rs9663072
301	rs9729347
302	rs9787076
303	rs9804142
304	rs1004787
305	rs10167909
306	rs10173182
307	rs10177230
308	rs10180485
309	rs10180845
310	rs10182982
311	rs10183564
312	rs10184275
313	rs10186870
314	rs10189857
315	rs10190799
316	rs10192119
317	rs10193498
318	rs10193515
319	rs10200498
320	rs10202640
321	rs10204051
322	rs10204322
323	rs10205363
324	rs10206079
325	rs10206657
326	rs10208819
327	rs10445864
328	rs10496091
329	rs10496632
330	rs10754918
331	rs1079815
332	rs10928190
333	rs10929474
334	rs1094181
335	rs11125653
336	rs111258777
337	rs111341725
338	rs111444533
339	rs111646742
340	rs111915841
341	rs111999549
342	rs112611766
343	rs113179456
344	rs113487918
345	rs113746525
346	rs113831544
347	rs114340522
348	rs114364946
349	rs114800204
350	rs115164411
351	rs115282909
352	rs115318849
353	rs115330285
354	rs115438240
355	rs115865249
356	rs115940732
357	rs116199888
358	rs116295561
359	rs116506968
360	rs116547571
361	rs11677652
362	rs11679792
363	rs11681040
364	rs11681287
365	rs11681881
366	rs11686212
367	rs11688767
368	rs11690035
369	rs11690172
370	rs11690494
371	rs11690621
372	rs11692364
373	rs11884242
374	rs11884297
375	rs11886336
376	rs11891018
377	rs11895312
378	rs11897647
379	rs11898641
380	rs11898813
381	rs11899423
382	rs1190413
383	rs1217437
384	rs1226950
385	rs12464505
386	rs12466690
387	rs12468040
388	rs12469557
389	rs12470285
390	rs12473320
391	rs12473986
392	rs12613500
393	rs12614827
394	rs12615721
395	rs12617656
396	rs1263671
397	rs12692542
398	rs12692596
399	rs12692779
400	rs12694681
401	rs12713018
402	rs12987269
403	rs12992717
404	rs12996631
405	rs13001925
406	rs13008966
407	rs13009915
408	rs13010288
409	rs13015323
410	rs13017699
411	rs13019103
412	rs13021827
413	rs13025467
414	rs13026625
415	rs13026866
416	rs13030015
417	rs13030077
418	rs13030436
419	rs13382311
420	rs13389012
421	rs13392115
422	rs13395080
423	rs13403620
424	rs13413752
425	rs13422459
426	rs13429686
427	rs1344594
428	rs1372086
429	rs138723848
430	rs139472275
431	rs139872934
432	rs141627035
433	rs141874683
434	rs141896644
435	rs1427298
436	rs1429370
437	rs1430047
438	rs1430143
439	rs1447200
440	rs1455350
441	rs145979116
442	rs146295823
443	rs1464297
444	rs147873370
445	rs1480582
446	rs1483148
447	rs150016765
448	rs1506536
449	rs151272167
450	rs1517480
451	rs1519799
452	rs1521754
453	rs1522927
454	rs1527878
455	rs1562706
456	rs1585272
457	rs163523
458	rs1647267
459	rs16823799
460	rs16844724
461	rs16855816
462	rs16864081
463	rs17038608
464	rs17049712
465	rs17184889
466	rs17212552
467	rs17222172
468	rs17266097
469	rs17288217
470	rs17365719
471	rs17400325
472	rs17480064
473	rs17505611
474	rs17666845
475	rs17675734
476	rs17742342
477	rs17812637
478	rs1800936
479	rs1817747
480	rs1820986
481	rs1850634
482	rs1851013
483	rs1861109
484	rs1861499
485	rs1921608
486	rs192230289
487	rs1971218
488	rs2098526
489	rs2118204
490	rs2160317
491	rs2176263
492	rs2177083
493	rs2190368
494	rs2192692
495	rs2192694
496	rs2194492
497	rs2195086
498	rs2204506
499	rs2216009
500	rs2222760
501	rs2250660
502	rs2264021
503	rs2271593
504	rs2303907
505	rs2309723
506	rs232042
507	rs2342525
508	rs2354979
509	rs2371001
510	rs2381575
511	rs2459338
512	rs2553041
513	rs2570492
514	rs2582974
515	rs259812
516	rs263771
517	rs2665668
518	rs2675049
519	rs2676507
520	rs268134
521	rs2706762
522	rs28396876
523	rs28607949
524	rs28687
525	rs2884364
526	rs2901066
527	rs2911653
528	rs2916490
529	rs2919151
530	rs2931203
531	rs2969584
532	rs2970991
533	rs298288
534	rs305191
535	rs3098650
536	rs3099082
537	rs3112178
538	rs314910
539	rs34034658
540	rs34045986
541	rs34189321
542	rs34197935
543	rs34397560
544	rs34417622
545	rs34591327
546	rs34855181
547	rs34885384
548	rs34943464
549	rs34967558
550	rs35087630
551	rs35088367
552	rs35111947
553	rs35481245
554	rs355579
555	rs359233
556	rs36116433
557	rs3731769
558	rs3731930
559	rs374722
560	rs3768923
561	rs3768992
562	rs3770772
563	rs3811038
564	rs3811640
565	rs3900166
566	rs3910664
567	rs41322948
568	rs4147707
569	rs4233974
570	rs4306690
571	rs4358081
572	rs4470366
573	rs4544378
574	rs4583487
575	rs4616497
576	rs4662382
577	rs4662573
578	rs4662909
579	rs4663416
580	rs4663617
581	rs4664980
582	rs4667489
583	rs4667878
584	rs4668897
585	rs4671934
586	rs4675248
587	rs4848732
588	rs4850810
589	rs4850954
590	rs4851263
591	rs4851317
592	rs4972778
593	rs5024499
594	rs55719303
595	rs55817320
596	rs55897719
597	rs55901919
598	rs56317140
599	rs573834
600	rs57463591
601	rs57761252
602	rs58100125
603	rs58101352
604	rs58996896
605	rs60068013
606	rs60291849
607	rs61265411
608	rs62137021
609	rs62140599
610	rs62142894
611	rs62156740
612	rs62166785
613	rs62171204
614	rs62172117
615	rs62179650
616	rs62180064
617	rs62180506
618	rs62181533
619	rs62183418
620	rs62194510
621	rs62199988
622	rs6432626
623	rs6542543
624	rs6544449
625	rs6545559
626	rs6547148
627	rs6547396
628	rs66770912
629	rs669952
630	rs67040074
631	rs6704768
632	rs6706197
633	rs6710557
634	rs6711399
635	rs6713695
636	rs6715321
637	rs6717169
638	rs6717332
639	rs6717900
640	rs6721505
641	rs6723810
642	rs6728111
643	rs6730216
644	rs6731373
645	rs67374027
646	rs6737433
647	rs6738860
648	rs6740731
649	rs6741676
650	rs6743032
651	rs6747129
652	rs6748621
653	rs6755567
654	rs6756935
655	rs6757087
656	rs6758002
657	rs6758504
658	rs6758898
659	rs67654519
660	rs67829508
661	rs68140214
662	rs689545
663	rs707064
664	rs707084
665	rs71411521
666	rs71421657
667	rs71541912
668	rs719645
669	rs725822
670	rs72770059
671	rs72779695
672	rs72813988
673	rs72816393
674	rs72819174
675	rs72843198
676	rs72879788
677	rs72883341
678	rs72890842
679	rs72891853
680	rs728943
681	rs72899101
682	rs72906124
683	rs72911669
684	rs72915557
685	rs72938351
686	rs72976737
687	rs72993796
688	rs73006987
689	rs73009622
690	rs73055568
691	rs73969295
692	rs73989464
693	rs7422004
694	rs74694981
695	rs75242975
696	rs75313851
697	rs7557745
698	rs7559005
699	rs7560633
700	rs75613846
701	rs7563343
702	rs7564938
703	rs7565063
704	rs7566356
705	rs7569706
706	rs7570799
707	rs7571708
708	rs75740317
709	rs7578247
710	rs7578633
711	rs7580777
712	rs75810494
713	rs75834196
714	rs7584255
715	rs7585653
716	rs7587055
717	rs7589741
718	rs75903460
719	rs75931210
720	rs7593817
721	rs7597126
722	rs7598129
723	rs7598185
724	rs7598465
725	rs7600039
726	rs76010712
727	rs7601784
728	rs7601892
729	rs7602601
730	rs7603132
731	rs76076331
732	rs76085107
733	rs76157199
734	rs76370448
735	rs76493593
736	rs76506182
737	rs77311515
738	rs77397926
739	rs774515
740	rs77593562
741	rs77702819
742	rs778342
743	rs786244
744	rs78842400
745	rs78873173
746	rs79067665
747	rs79073127
748	rs79299044
749	rs79303419
750	rs79747966
751	rs79766583
752	rs79766835
753	rs79827548
754	rs799809
755	rs79997166
756	rs80111165
757	rs80165520
758	rs820008
759	rs838041
760	rs9287526
761	rs9309192
762	rs940052
763	rs9653289
764	rs9749921
765	rs9753040
766	rs9789595
767	rs9789718
768	rs997467
769	rs1039617
770	rs10510940
771	rs10865834
772	rs1109156
773	rs11128633
774	rs11130296
775	rs111656157
776	rs112129485
777	rs112512729
778	rs113389222
779	rs113919848
780	rs114179811
781	rs114188957
782	rs114371293
783	rs1144127
784	rs114602645
785	rs114850916
786	rs114871711
787	rs115669815
788	rs1165921
789	rs116656374
790	rs116670538
791	rs11706224
792	rs11708735
793	rs11709621
794	rs11714574
795	rs11715034
796	rs11717211
797	rs11915916
798	rs11919143
799	rs11921658
800	rs11925699
801	rs11926588
802	rs12054166
803	rs12107377
804	rs12487097
805	rs12491849
806	rs12494424
807	rs12496649
808	rs12632133
809	rs12634802
810	rs12637456
811	rs12638960
812	rs13060816
813	rs13061596
814	rs13063991
815	rs13065045
816	rs13073489
817	rs13076876
818	rs13077567
819	rs13078603
820	rs13079474
821	rs13085461
822	rs1320163
823	rs1351665
824	rs1353286
825	rs137926116
826	rs1382693
827	rs138465058
828	rs139856048
829	rs1404549
830	rs143756010
831	rs1452082
832	rs1462852
833	rs1464018
834	rs1470801
835	rs148512052
836	rs1485272
837	rs1492014
838	rs1492027
839	rs1561743
840	rs1564760
841	rs1610243
842	rs1610268
843	rs164938
844	rs16837395
845	rs17007397
846	rs17021464
847	rs17234990
848	rs17241659
849	rs17307574
850	rs17835368
851	rs182308457
852	rs1865880
853	rs1867011
854	rs1868502
855	rs1881975
856	rs1949197
857	rs2035936
858	rs2071387
859	rs2088913
860	rs2172122
861	rs2269506
862	rs2278758
863	rs2336723
864	rs2446077
865	rs2555506
866	rs2624841
867	rs2633723
868	rs2639655
869	rs2668196
870	rs2669890
871	rs267152
872	rs2718772
873	rs2736752
874	rs276105
875	rs2854394
876	rs28603130
877	rs34124911
878	rs34408666
879	rs34533962
880	rs34620457
881	rs34659950
882	rs34743418
883	rs34822565
884	rs35124980
885	rs35452994
886	rs35482904
887	rs35761247
888	rs35792166
889	rs3731507
890	rs382196
891	rs3895736
892	rs3913581
893	rs3913942
894	rs4261877
895	rs4331712
896	rs4358291
897	rs4367098
898	rs444944
899	rs4450738
900	rs4493405
901	rs4586770
902	rs4634051
903	rs4677087
904	rs4678463
905	rs4679353
906	rs4680176
907	rs4685405
908	rs4685448
909	rs4688370
910	rs483368
911	rs483673
912	rs4855037
913	rs4856570
914	rs4858191
915	rs4858241
916	rs4859144
917	rs4894651
918	rs4894674
919	rs4974300
920	rs5021426
921	rs5396
922	rs55975662
923	rs56238233
924	rs57319644
925	rs586829
926	rs60307735
927	rs60743220
928	rs609777
929	rs61578424
930	rs62232802
931	rs62234664
932	rs62236046
933	rs62238582
934	rs62241756
935	rs62244884
936	rs62246014
937	rs62247449
938	rs62251261
939	rs62251572
940	rs62256287
941	rs62257211
942	rs62260764
943	rs62262312
944	rs62267594
945	rs62270934
946	rs6439359
947	rs6440854
948	rs6445633
949	rs6549016
950	rs6549670
951	rs66523149
952	rs66667727
953	rs6766759
954	rs6767119
955	rs67691350
956	rs6772753
957	rs6772801
958	rs6773982
959	rs6779981
960	rs6782698
961	rs6783675
962	rs6784009
963	rs6786125
964	rs6788064
965	rs67888396
966	rs6794114
967	rs6795586
968	rs6801153
969	rs6802558
970	rs6808671
971	rs6809208
972	rs705240
973	rs712012
974	rs72625841
975	rs73027374
976	rs73039077
977	rs73040337
978	rs73040431
979	rs73050239
980	rs73055556
981	rs73101171
982	rs73117392
983	rs73141547
984	rs73153727
985	rs73210523
986	rs73224985
987	rs73874322
988	rs7430651
989	rs7431531
990	rs74453875
991	rs74677779
992	rs748832
993	rs75564433
994	rs75782645
995	rs75795256
996	rs7612549
997	rs7614270
998	rs7624892
999	rs7626224
1000	rs7628120
1001	rs7628995
1002	rs7632819
1003	rs7634036
1004	rs7635063
1005	rs7640269
1006	rs76412890
1007	rs7641534
1008	rs7645013
1009	rs7650118
1010	rs7650602
1011	rs7652260
1012	rs7653274
1013	rs76618617
1014	rs76829263
1015	rs77554090
1016	rs77566578
1017	rs77580539
1018	rs77928496
1019	rs78731367
1020	rs79257925
1021	rs79581555
1022	rs80026423
1023	rs80171880
1024	rs826217
1025	rs826374
1026	rs830622
1027	rs853286
1028	rs872602
1029	rs902712
1030	rs905993
1031	rs9310565
1032	rs9310653
1033	rs9681368
1034	rs9682904
1035	rs9808993
1036	rs9809578
1037	rs9813034
1038	rs9817011
1039	rs981949
1040	rs9823931
1041	rs9827101
1042	rs9828648
1043	rs9837520
1044	rs9844381
1045	rs9849462
1046	rs9849808
1047	rs9857331
1048	rs9859719
1049	rs9861585
1050	rs9869597
1051	rs9871964
1052	rs9875943
1053	rs9880138
1054	rs9985296
1055	rs10002235
1056	rs10006551
1057	rs10014934
1058	rs10016110
1059	rs10018425
1060	rs10026104
1061	rs10030552
1062	rs10032922
1063	rs10033587
1064	rs10155336
1065	rs1027407
1066	rs10488931
1067	rs10805248
1068	rs11100308
1069	rs11131601
1070	rs1128956
1071	rs113731629
1072	rs114192810
1073	rs11562848
1074	rs11724690
1075	rs11731597
1076	rs11733439
1077	rs11734446
1078	rs11737459
1079	rs11932176
1080	rs11934532
1081	rs11937610
1082	rs11941559
1083	rs11942352
1084	rs12506222
1085	rs12506701
1086	rs12507497
1087	rs12646225
1088	rs12649053
1089	rs13102416
1090	rs13102450
1091	rs13104877
1092	rs13106702
1093	rs13112269
1094	rs13120568
1095	rs13121486
1096	rs13122283
1097	rs13122350
1098	rs13125074
1099	rs13130765
1100	rs13131350
1101	rs13133213
1102	rs13135092
1103	rs13138842
1104	rs13140041
1105	rs13140513
1106	rs13140733
1107	rs13147370
1108	rs13434878
1109	rs1387148
1110	rs1388039
1111	rs1390072
1112	rs143141266
1113	rs1435495
1114	rs144131356
1115	rs1452366
1116	rs1463555
1117	rs149285517
1118	rs1493159
1119	rs149389569
1120	rs149550386
1121	rs1505676
1122	rs1514572
1123	rs1581168
1124	rs1585524
1125	rs1648404
1126	rs16878083
1127	rs16898036
1128	rs170035
1129	rs17034606
1130	rs17062133
1131	rs17062621
1132	rs17249745
1133	rs17361576
1134	rs17631311
1135	rs1835388
1136	rs1841023
1137	rs1865178
1138	rs1879753
1139	rs1904823
1140	rs191569854
1141	rs1948897
1142	rs1972863
1143	rs2055940
1144	rs2173108
1145	rs2194890
1146	rs2239736
1147	rs2278474
1148	rs231178
1149	rs231334
1150	rs2313547
1151	rs2610990
1152	rs2631249
1153	rs2637609
1154	rs2702565
1155	rs2726471
1156	rs2726818
1157	rs28448822
1158	rs28459462
1159	rs28469453
1160	rs28494514
1161	rs28520307
1162	rs28608599
1163	rs28627593
1164	rs2960296
1165	rs3095075
1166	rs3106836
1167	rs34151737
1168	rs34454379
1169	rs34959108
1170	rs34959417
1171	rs35065151
1172	rs35319653
1173	rs35581250
1174	rs35761435
1175	rs36035373
1176	rs36048136
1177	rs362307
1178	rs3796432
1179	rs402490
1180	rs41482647
1181	rs4371620
1182	rs4409028
1183	rs4414947
1184	rs4449378
1185	rs4467547
1186	rs4484264
1187	rs4519786
1188	rs4621481
1189	rs4691601
1190	rs4697062
1191	rs4859423
1192	rs4860418
1193	rs4864881
1194	rs4865501
1195	rs4975219
1196	rs56103251
1197	rs56188374
1198	rs56884508
1199	rs57440904
1200	rs57957741
1201	rs61194013
1202	rs62286094
1203	rs62300090
1204	rs62301644
1205	rs62305818
1206	rs62327424
1207	rs62410180
1208	rs6448740
1209	rs6533225
1210	rs6534293
1211	rs6534338
1212	rs6534591
1213	rs6534704
1214	rs6535025
1215	rs66968950
1216	rs66972935
1217	rs6813653
1218	rs6815512
1219	rs6824923
1220	rs6839051
1221	rs6852084
1222	rs6852196
1223	rs716357
1224	rs724072
1225	rs72697581
1226	rs73195104
1227	rs73208982
1228	rs73222573
1229	rs7437726
1230	rs7439403
1231	rs74455003
1232	rs75107766
1233	rs75144206
1234	rs75681403
1235	rs76522376
1236	rs7654288
1237	rs7655515
1238	rs7655988
1239	rs7657329
1240	rs7658615
1241	rs7660231
1242	rs7663065
1243	rs7665498
1244	rs7668960
1245	rs7669193
1246	rs7670522
1247	rs7676220
1248	rs7677621
1249	rs7679853
1250	rs7680258
1251	rs7681103
1252	rs7682230
1253	rs7687750
1254	rs7698820
1255	rs78280128
1256	rs78462816
1257	rs79397771
1258	rs9291436
1259	rs9291467
1260	rs9291546
1261	rs933830
1262	rs960740
1263	rs961450
1264	rs9764
1265	rs983473
1266	rs9884603
1267	rs997076
1268	rs9992967
1269	rs9993049
1270	rs9993133
1271	rs9997032
1272	rs9998726
1273	rs10040219
1274	rs10042222
1275	rs10044403
1276	rs10050950
1277	rs10053681
1278	rs10054614
1279	rs10054805
1280	rs10055846
1281	rs10063055
1282	rs10064877
1283	rs10074178
1284	rs10076155
1285	rs10214086
1286	rs10514891
1287	rs10942058
1288	rs1121840
1289	rs113758614
1290	rs114468556
1291	rs114597052
1292	rs116061257
1293	rs116590014
1294	rs11741009
1295	rs11741850
1296	rs11746390
1297	rs11748120
1298	rs11748392
1299	rs11953059
1300	rs12188092
1301	rs12514257
1302	rs12515501
1303	rs12516485
1304	rs12516990
1305	rs12517393
1306	rs12518098
1307	rs12518468
1308	rs12655342
1309	rs12658400
1310	rs1289267
1311	rs13155210
1312	rs13155750
1313	rs13158057
1314	rs13159124
1315	rs13161488
1316	rs13163062
1317	rs13164530
1318	rs13169187
1319	rs13174179
1320	rs13175194
1321	rs13361997
1322	rs140980867
1323	rs145836687
1324	rs1461224
1325	rs1490834
1326	rs155943
1327	rs1566779
1328	rs1582890
1329	rs158839
1330	rs160706
1331	rs164700
1332	rs16883014
1333	rs16890200
1334	rs16893451
1335	rs16903327
1336	rs16903468
1337	rs1691017
1338	rs17150492
1339	rs171697
1340	rs17207277
1341	rs17236381
1342	rs17311988
1343	rs17330744
1344	rs17463127
1345	rs17486525
1346	rs17503473
1347	rs17515793
1348	rs17518213
1349	rs17563464
1350	rs17669337
1351	rs1862611
1352	rs1865407
1353	rs1903358
1354	rs1904132
1355	rs1910005
1356	rs2003850
1357	rs2011074
1358	rs2084007
1359	rs2167763
1360	rs2216598
1361	rs226200
1362	rs2291228
1363	rs2301015
1364	rs2431472
1365	rs2434672
1366	rs2441019
1367	rs251828
1368	rs251848
1369	rs252947
1370	rs252991
1371	rs2546944
1372	rs2561477
1373	rs2607347
1374	rs2607505
1375	rs2630767
1376	rs265981
1377	rs26956
1378	rs27222
1379	rs287275
1380	rs28737363
1381	rs293009
1382	rs2934510
1383	rs2937834
1384	rs2939261
1385	rs294599
1386	rs295544
1387	rs2964252
1388	rs3097862
1389	rs3111049
1390	rs31947
1391	rs329120
1392	rs32938
1393	rs33002
1394	rs34010978
1395	rs34316
1396	rs34410
1397	rs34604401
1398	rs34627316
1399	rs35032493
1400	rs35170529
1401	rs35215630
1402	rs35657180
1403	rs35711462
1404	rs35727422
1405	rs35733856
1406	rs35783321
1407	rs35842568
1408	rs358644
1409	rs367084
1410	rs3935792
1411	rs3943933
1412	rs406413
1413	rs42210
1414	rs4279337
1415	rs4373298
1416	rs4549506
1417	rs4552666
1418	rs468222
1419	rs4705650
1420	rs481998
1421	rs4867608
1422	rs4869579
1423	rs4957837
1424	rs4997055
1425	rs503525
1426	rs55876360
1427	rs56026882
1428	rs56194430
1429	rs567775
1430	rs57123286
1431	rs57408535
1432	rs57500891
1433	rs58544493
1434	rs59615734
1435	rs60613433
1436	rs60637254
1437	rs61160187
1438	rs61274751
1439	rs61546403
1440	rs62356962
1441	rs62367470
1442	rs62369456
1443	rs62379379
1444	rs62381625
1445	rs62392801
1446	rs6414946
1447	rs6450460
1448	rs6450476
1449	rs6451704
1450	rs6452080
1451	rs6580068
1452	rs6595530
1453	rs6596534
1454	rs66521413
1455	rs67047765
1456	rs67224963
1457	rs67338857
1458	rs6860867
1459	rs6863786
1460	rs6864049
1461	rs6866245
1462	rs6867285
1463	rs6867541
1464	rs6868691
1465	rs6872619
1466	rs6877245
1467	rs6880251
1468	rs6883584
1469	rs6898748
1470	rs71639287
1471	rs72748123
1472	rs72771232
1473	rs72771835
1474	rs72771860
1475	rs72778512
1476	rs72784111
1477	rs72798055
1478	rs72802661
1479	rs72824321
1480	rs72835052
1481	rs72842507
1482	rs7448571
1483	rs74944275
1484	rs75577466
1485	rs75641874
1486	rs76370969
1487	rs76583783
1488	rs7703179
1489	rs7704018
1490	rs7707006
1491	rs7709041
1492	rs7714719
1493	rs7715167
1494	rs7716190
1495	rs7716876
1496	rs7721182
1497	rs7723508
1498	rs7729431
1499	rs77301614
1500	rs7736817
1501	rs77694416
1502	rs78352674
1503	rs79431768
1504	rs79486828
1505	rs795540
1506	rs79798166
1507	rs801563
1508	rs831229
1509	rs840850
1510	rs891935
1511	rs903981
1512	rs9326769
1513	rs938454
1514	rs966221
1515	rs1003242
1516	rs10456918
1517	rs10499014
1518	rs10499146
1519	rs1063478
1520	rs10943588
1521	rs10946469
1522	rs10948447
1523	rs110662
1524	rs1108512
1525	rs11154134
1526	rs11155288
1527	rs11156027
1528	rs112255786
1529	rs1126472
1530	rs113014817
1531	rs113715924
1532	rs113801542
1533	rs113805226
1534	rs114055010
1535	rs115792144
1536	rs117005905
1537	rs11752015
1538	rs11752345
1539	rs11752914
1540	rs11755241
1541	rs11755280
1542	rs11756638
1543	rs11757278
1544	rs117980795
1545	rs1201814
1546	rs12055782
1547	rs1206133
1548	rs12111032
1549	rs12174903
1550	rs12200809
1551	rs12201073
1552	rs12201105
1553	rs12202891
1554	rs12206040
1555	rs12208753
1556	rs12209720
1557	rs12213071
1558	rs12523817
1559	rs12524795
1560	rs1267488
1561	rs13212041
1562	rs13213319
1563	rs13214394
1564	rs1338263
1565	rs1340661
1566	rs139331180
1567	rs1407536
1568	rs1408284
1569	rs149904061
1570	rs1511473
1571	rs1536043
1572	rs1611637
1573	rs1632994
1574	rs1709065
1575	rs17205908
1576	rs1764020
1577	rs17760286
1578	rs17812330
1579	rs179942
1580	rs185248842
1581	rs1883322
1582	rs1889438
1583	rs1935309
1584	rs197480
1585	rs199011
1586	rs204993
1587	rs20547
1588	rs2076312
1589	rs210152
1590	rs210608
1591	rs2179403
1592	rs2233962
1593	rs2244066
1594	rs2295230
1595	rs2301465
1596	rs2434396
1597	rs2451381
1598	rs2499738
1599	rs2504846
1600	rs2515919
1601	rs2517602
1602	rs2653344
1603	rs28360512
1604	rs28381527
1605	rs28385630
1606	rs2842621
1607	rs2857211
1608	rs28767928
1609	rs300145
1610	rs3008032
1611	rs3013170
1612	rs3020326
1613	rs3020410
1614	rs3123344
1615	rs3130182
1616	rs34719425
1617	rs34725898
1618	rs351720
1619	rs35553446
1620	rs35769536
1621	rs36142021
1622	rs365114
1623	rs3763317
1624	rs3800311
1625	rs3817741
1626	rs3869097
1627	rs4074661
1628	rs408889
1629	rs4142529
1630	rs422247
1631	rs4479899
1632	rs4538748
1633	rs4706938
1634	rs4709383
1635	rs4709995
1636	rs4714990
1637	rs4715244
1638	rs473900
1639	rs474210
1640	rs4869852
1641	rs4945872
1642	rs4980376
1643	rs502506
1644	rs526156
1645	rs55883436
1646	rs560701
1647	rs56081191
1648	rs56215322
1649	rs57349798
1650	rs59903549
1651	rs60096640
1652	rs62426270
1653	rs62434865
1654	rs637096
1655	rs6455854
1656	rs6457796
1657	rs6569077
1658	rs6570660
1659	rs6901175
1660	rs6906818
1661	rs6907381
1662	rs6909292
1663	rs6910380
1664	rs6910662
1665	rs6911986
1666	rs6916517
1667	rs6916716
1668	rs6925960
1669	rs6926377
1670	rs6929638
1671	rs6930903
1672	rs6937736
1673	rs707917
1674	rs72829857
1675	rs72834698
1676	rs72850884
1677	rs72856150
1678	rs72885416
1679	rs72951837
1680	rs72990858
1681	rs73390208
1682	rs73401231
1683	rs73407126
1684	rs73552348
1685	rs7356921
1686	rs73625120
1687	rs7382146
1688	rs7449561
1689	rs7452072
1690	rs75915571
1691	rs76631016
1692	rs76727996
1693	rs77248137
1694	rs77351259
1695	rs77371395
1696	rs77462006
1697	rs7749979
1698	rs7750668
1699	rs7754547
1700	rs7754982
1701	rs7762296
1702	rs7774177
1703	rs7775100
1704	rs77980141
1705	rs79556505
1706	rs79575945
1707	rs79667528
1708	rs802735
1709	rs827951
1710	rs847752
1711	rs852000
1712	rs853345
1713	rs9264644
1714	rs9266319
1715	rs9267576
1716	rs9267650
1717	rs9267673
1718	rs9267812
1719	rs9268544
1720	rs9276822
1721	rs9277988
1722	rs9294420
1723	rs9297016
1724	rs9320991
1725	rs9321394
1726	rs9342683
1727	rs9349529
1728	rs9356034
1729	rs9359939
1730	rs9362387
1731	rs9362865
1732	rs9367942
1733	rs9372526
1734	rs9372734
1735	rs9373363
1736	rs9374194
1737	rs9375477
1738	rs9375711
1739	rs9380237
1740	rs9381086
1741	rs9383200
1742	rs9384761
1743	rs9388304
1744	rs9388490
1745	rs9393415
1746	rs9400864
1747	rs9446446
1748	rs9454264
1749	rs9459465
1750	rs9461242
1751	rs9465509
1752	rs9467804
1753	rs9468199
1754	rs9471333
1755	rs9477291
1756	rs9481398
1757	rs9490810
1758	rs9491350
1759	rs9492436
1760	rs9496630
1761	rs975303
1762	rs9942452
1763	rs9968
1764	rs1008516
1765	rs1008540
1766	rs10215438
1767	rs10229695
1768	rs10230652
1769	rs10240905
1770	rs10241183
1771	rs10256396
1772	rs10259526
1773	rs10262862
1774	rs10276706
1775	rs10278242
1776	rs10278520
1777	rs10279132
1778	rs1043595
1779	rs10440955
1780	rs10441105
1781	rs111362982
1782	rs111493473
1783	rs1125854
1784	rs113003165
1785	rs113071160
1786	rs11505217
1787	rs1154780
1788	rs1167796
1789	rs116925675
1790	rs116973
1791	rs117070316
1792	rs117503301
1793	rs117624174
1794	rs11766968
1795	rs11767283
1796	rs11768912
1797	rs11772108
1798	rs11772232
1799	rs118134876
1800	rs11972612
1801	rs11982791
1802	rs12113634
1803	rs12154239
1804	rs12155345
1805	rs12532008
1806	rs12534982
1807	rs12538157
1808	rs12538332
1809	rs12699131
1810	rs12702698
1811	rs12706031
1812	rs1297621
1813	rs13238939
1814	rs13244634
1815	rs13246220
1816	rs13247102
1817	rs13247375
1818	rs1361975
1819	rs1365355
1820	rs139244147
1821	rs139453187
1822	rs149352678
1823	rs150953251
1824	rs1524442
1825	rs1637492
1826	rs1706916
1827	rs17138794
1828	rs17404787
1829	rs17649841
1830	rs17664431
1831	rs17706089
1832	rs183782410
1833	rs1860735
1834	rs189887274
1835	rs1916976
1836	rs2018586
1837	rs2021871
1838	rs2031047
1839	rs2100249
1840	rs2141277
1841	rs2158507
1842	rs2192025
1843	rs2214631
1844	rs2237316
1845	rs2237429
1846	rs2237432
1847	rs2240471
1848	rs2283070
1849	rs2303929
1850	rs2362462
1851	rs2396625
1852	rs2402019
1853	rs2529177
1854	rs2529221
1855	rs2538046
1856	rs258696
1857	rs2643765
1858	rs2692473
1859	rs2723461
1860	rs28588750
1861	rs28610468
1862	rs28807191
1863	rs2960270
1864	rs3111336
1865	rs34559418
1866	rs35136321
1867	rs35271256
1868	rs35445341
1869	rs35878043
1870	rs3731321
1871	rs3757479
1872	rs37903
1873	rs381356
1874	rs386207
1875	rs4073785
1876	rs41741
1877	rs421154
1878	rs4272263
1879	rs4283969
1880	rs4440553
1881	rs4460271
1882	rs4588749
1883	rs4724085
1884	rs4725065
1885	rs4726070
1886	rs4728096
1887	rs4728354
1888	rs4730020
1889	rs4731366
1890	rs4731413
1891	rs527908
1892	rs538249
1893	rs55633081
1894	rs56016333
1895	rs56173013
1896	rs56354797
1897	rs57524335
1898	rs62433165
1899	rs62439683
1900	rs62442476
1901	rs62442809
1902	rs62453453
1903	rs62479497
1904	rs62482199
1905	rs6460090
1906	rs6465603
1907	rs6466499
1908	rs6466819
1909	rs66488846
1910	rs6946355
1911	rs6946362
1912	rs6950250
1913	rs6953350
1914	rs6956241
1915	rs6956283
1916	rs6958592
1917	rs6960056
1918	rs6963810
1919	rs6973183
1920	rs6978112
1921	rs6978797
1922	rs71529384
1923	rs73047060
1924	rs73087577
1925	rs73154924
1926	rs73220261
1927	rs73389891
1928	rs73695675
1929	rs73714120
1930	rs737902
1931	rs740886
1932	rs75208931
1933	rs76007632
1934	rs76335349
1935	rs76395018
1936	rs76455914
1937	rs7777286
1938	rs7777843
1939	rs7778411
1940	rs7780267
1941	rs7785982
1942	rs7788620
1943	rs7796089
1944	rs7801226
1945	rs7803932
1946	rs7806216
1947	rs7810903
1948	rs79409011
1949	rs79503311
1950	rs799443
1951	rs806180
1952	rs844675
1953	rs852388
1954	rs886765
1955	rs9639976
1956	rs9640815
1957	rs976518
1958	rs9767816
1959	rs987000
1960	rs989996
1961	rs10086297
1962	rs10095575
1963	rs10098073
1964	rs10099657
1965	rs10111852
1966	rs1044230
1967	rs10481106
1968	rs10954780
1969	rs112419726
1970	rs11249937
1971	rs112579674
1972	rs113329815
1973	rs117401507
1974	rs117416770
1975	rs11773992
1976	rs11774212
1977	rs11775016
1978	rs11775108
1979	rs11777093
1980	rs11780633
1981	rs11783263
1982	rs11786807
1983	rs11990191
1984	rs11994287
1985	rs11996703
1986	rs12155540
1987	rs12156187
1988	rs12234936
1989	rs12548560
1990	rs12549644
1991	rs12676597
1992	rs12676895
1993	rs12678691
1994	rs12679743
1995	rs12682276
1996	rs13252156
1997	rs13254311
1998	rs13255037
1999	rs13275806
[truncated: 1,759 more rows]
