# Supplementary material for: Educational attainment and mental health outcomes: A within-sibship Mendelian randomization study
Source: Psychol Med. 2025 Sep 26;55:e282. doi: 10.1017/S0033291725101736 (PMC12527539; doi:10.1017/S0033291725101736)
Supplement: Vinueza Veloz et al. supplementary material [file S0033291725101736sup001.zip › eTable8_01072025.xlsx]

## Sheet: eTable7
eTable 7. Association between the education polygenic score (PGS-edu) and the outcomes. Symbology and abbreviations: std.error, standard error; conf.low, lower 95% confidence interval; conf.high, higher 95% confidence interval; _exp, value was exponentiated; NA, non available; OLS, ordinary least square regression; LOG, logistic regression; Psych. Med, psychotropic medication usage; FE, within-si…
outcome	model	estimate	std.error	statistic	p.value	conf.low	conf.high	estimate_exp	conf.low_exp	conf.high_exp
anxiety	OLS	-0.0369757	0.00660884	-5.59489	2.25381e-08	-0.04993	-0.0240214	NA	NA	NA
anxiety	OLS + FE	-0.0100222	0.0106361	-0.942277	0.34607	-0.0308707	0.0108264	NA	NA	NA
depression	OLS	-0.0121432	0.00642918	-1.88877	0.0589383	-0.024745	0.000458543	NA	NA	NA
depression	OLS + FE	-0.00452707	0.010781	-0.419912	0.674555	-0.0256591	0.016605	NA	NA	NA
neuroticism	OLS	-0.073149	0.00810258	-9.02786	2.21893e-19	-0.0890325	-0.0572655	NA	NA	NA
neuroticism	OLS + FE	-0.0509639	0.0139975	-3.64092	0.000274938	-0.0784065	-0.0235214	NA	NA	NA
Psych. Med.	LOG	-0.108712	0.0227694	-4.77447	1.88146e-06	-0.153356	-0.0640682	0.896989	0.857824	0.937941
Psych. Med.	LOG + FE	-0.0659677	0.0421147	-1.56638	0.117444	-0.148569	0.016634	0.936161	0.86194	1.01677
